# Supplementary material for: Affordability of Heathy, Equitable and More Sustainable Diets in Low-Income Households in Brisbane before and during the COVID-19 Pandemic
Source: Nutrients. 2021 Dec 8;13(12):4386. doi: 10.3390/nu13124386 (PMC8705813; doi:10.3390/nu13124386)
Supplement: Supplementary file 1 [file nutrients-13-04386-s001.zip]

Archive with 1 entries (1 files):
- nutrients-1471843-supplementary.pdf
